# Supplementary material for: A Novel Homodimer Peptide–Drug Conjugate Improves the Efficacy of HER2-Positive Breast Cancer Therapy
Source: Int J Mol Sci. 2023 Feb 27;24(5):4590. doi: 10.3390/ijms24054590 (PMC10003747; doi:10.3390/ijms24054590)
Supplement: Supplementary file 1 [file ijms-24-04590-s001.zip]

Archive with 1 entries (1 files):
- ijms-2105923-supplementary.pdf
